# Supplementary material for: Influence of the Structural Features of Carrageenans from Red Algae of the Far Eastern Seas on Their Antiviral Properties
Source: Mar Drugs. 2022 Jan 8;20(1):60. doi: 10.3390/md20010060 (PMC8779503; doi:10.3390/md20010060)
Supplement: Supplementary file 1 [file marinedrugs-20-00060-s001.zip]

Archive with 1 entries (1 files):
- marinedrugs-1531129-supplementary.pdf
